# Supplementary material for: Gene expression related to trehalose metabolism and its effect on Volvariella volvacea under low temperature stress
Source: Sci Rep. 2018 Jul 20;8:11011. doi: 10.1038/s41598-018-29116-z (PMC6054667; doi:10.1038/s41598-018-29116-z)
Supplement: Supplementary file 2 — Dataset 1 [file 41598_2018_29116_MOESM2_ESM.xlsx]

## Sheet: VH3
1											2											3
	Name	Retention Time	Area	% Area	Height	Integration Type	Content	Unit				Name	Retention Time	Area	% Area	Height	Integration Type	Content	Unit				Name	Retention Time	Area	% Area	Height	Integration Type	Content	Unit
	Trehalose	12.996	57996	19.75	2224	VB	1081.95	ug/ml				Trehalose	12.991	59580	19.42	2797	VB	1111.4	ug/ml				Trehalose	12.987	67213	22.74	3153	VB	1253.24	ug/ml
4											5											6
	Name	Retention Time	Area	% Area	Height	Integration Type	Content	Unit				Name	Retention Time	Area	% Area	Height	Integration Type	Content	Unit				Name	Retention Time	Area	% Area	Height	Integration Type	Content	Unit
	Trehalose	12.987	46782	14.22	2191	VB	873.547	ug/ml				Trehalose	12.988	61926	21.48	2901	VB	1154.98	ug/ml				Trehalose	12.986	88865	33.51	3143	VB	1655.61	ug/ml
7											8											9
	Name	Retention Time	Area	% Area	Height	Integration Type	Content	Unit				Name	Retention Time	Area	% Area	Height	Integration Type	Content	Unit				Name	Retention Time	Area	% Area	Height	Integration Type	Content	Unit
	Trehalose	12.986	53111	22.08	2489	VB	991.178	ug/ml				Trehalose	12.987	51901	23.01	2444	VB	968.684	ug/ml				Trehalose	12.984	41492	16.79	2035	VB	775.252	ug/ml
10											11											12
	Name	Retention Time	Area	% Area	Height	Integration Type	Content	Unit				Name	Retention Time	Area	% Area	Height	Integration Type	Content	Unit				Name	Retention Time	Area	% Area	Height	Integration Type	Content	Unit
	Trehalose	12.997	14587	6.96	610	VB	275.252	ug/ml				Trehalose	13.033	11441	5.03	427	VB	216.772	ug/ml				Trehalose	13.017	6791	5.2	273	VB	130.369	ug/ml
13											14											15
																							Name	Retention Time	Area	% Area	Height	Integration Type	Content	Unit
	Name	Retention Time	Area	% Area	Height	Integration Type	Content	Unit				Name	Retention Time	Area	% Area	Height	Integration Type	Content	Unit				Trehalose	13.005	14228	11.46	456	VB	268.578	ug/ml
	Trehalose	13.002	16271	11.86	572	VB	306.532	ug/ml				Trehalose	13.008	15036	10.57	470	VB	283.585	ug/ml
	1	2	3	4	5	6	7	8	9	10	11	12	13	14	15
Trehalose	1081.95	1111.4	1253.24	873.547	1154.98	1655.61	991.178	968.684	775.252	275.252	216.772	130.369	306.532	283.585	268.578
	102.1	102.1	100.6	100	104.3	100.8	100.9	100.4	103.6	104.4	100.3	102	102	104.1	102.9
	3.53232	3.62846	4.15256	2.91182	3.69122	5.47491	3.27446	3.21608	2.49438	0.878838	0.720412	0.426042	1.00174	0.908053	0.870029
Trehalose	3.77111	0.333822		4.02599	1.31393		2.99497	0.43451		0.675097	0.229774		0.926607	0.0677866

## Sheet: V23
16											17											18
	Name	Retention Time	Area	% Area	Height	Integration Type	Content	Unit				Name	Retention Time	Area	% Area	Height	Integration Type	Content	Unit				Name	Retention Time	Area	% Area	Height	Integration Type	Content	Unit
	Trehalose	12.986	30265	12.05	1401	VB	566.608	ug/ml				Trehalose	12.991	43980	17.82	1519	VB	821.478	ug/ml				Trehalose	12.991	39858	15.78	1540	VB	744.881	ug/ml
19											20											21
	Name	Retention Time	Area	% Area	Height	Integration Type	Content	Unit					Name	Retention Time	Area	% Area	Height	Integration Type	Content	Unit				Name	Retention Time	Area	% Area	Height	Integration Type	Content	Unit
	Trehalose	13.005	44164	29.17	2193	BB	830.447	ug/ml					Trehalose	13.007	37194	15.65	1688	BB	702.324	ug/ml				Trehalose	13.005	57991	24.99	2862	BB	1084.63	ug/ml
22											23											24
	Name	Retention Time	Area	% Area	Height	Integration Type	Content	Unit				Name	Retention Time	Area	% Area	Height	Integration Type	Content	Unit				Name	Retention Time	Area	% Area	Height	Integration Type	Content	Unit
	Trehalose	13.131	5152	2.31	198	VB	99.903	ug/ml				Trehalose	13.1	6117	2.12	257	VB	117.844	ug/ml				Trehalose	13.097	3678	1.87	157	VB	72.509	ug/ml
25											26											27
	Name	Retention Time	Area	% Area	Height	Integration Type	Content	Unit				Name	Retention Time	Area	% Area	Height	Integration Type	Content	Unit				Name	Retention Time	Area	% Area	Height	Integration Type	Content	Unit
	Trehalose	13.131	4458	2.64	151	VB	87.012	ug/ml				Trehalose	13.131	5762	3.05	209	VB	111.244	ug/ml				Trehalose	13.131	4324	2.42	163	VB	84.513	ug/ml
28											29											30
	Name	Retention Time	Area	% Area	Height	Integration Type	Content	Unit				Name	Retention Time	Area	% Area	Height	Integration Type	Content	Unit				Name	Retention Time	Area	% Area	Height	Integration Type	Content	Unit
	Trehalose	13.133	4784	2.93	181	BB	93.063	ug/ml				Trehalose	13.143	6109	3.33	230	BB	117.681	ug/ml				Trehalose	13.143	6642	3.86	251	BB	127.598	ug/ml
	16	17	18	19	20	21	22	23	24	25	26	27	28	29	30
Trehalose	566.608	821.478	744.881	830.447	702.324	1084.63	99.903	117.844	72.509	87.012	111.244	84.513	93.063	117.681	127.598
	101	102.1	100.6	104.6	101.3	107.4	104.6	103.8	102	101.2	102.8	101.3	101.4	103.6	102.1
	1.86999	2.68194	2.46813	2.64642	2.31104	3.36631	0.318365	0.378433	0.236958	0.286601	0.360713	0.278095	0.305927	0.378639	0.416579
Trehalose	2.34002	0.420859		2.77459	0.539187		0.311252	0.0710054		0.30847	0.0454438		0.367048	0.056229

## Sheet: Trehalose content (%)
	V23			average	SD		VH3			average	SD
0h	1.86999	2.68194	2.46813	2.34002	0.34363		3.53232	3.62846	4.15256	3.77111	0.272565
2h	2.64642	2.31104	3.36631	2.77459	0.440244		2.91182	3.69122	5.47491	4.02599	1.07282
4h	0.318365	0.378433	0.236958	0.311252	0.0579757		3.27446	3.21608	2.49438	2.99497	0.354776
6h	0.286601	0.360713	0.278095	0.30847	0.0371047		0.878838	0.720412	0.426042	0.675097	0.187609
8h	0.305927	0.378639	0.416579	0.367048	0.0459108		1.00174	0.908053	0.870029	0.926607	0.0553475
	average	average
	V23	VH3	V23(SD)	VH3(SD)
0	2.34002	3.77111	0.34363	0.272565
2	2.77459	4.02599	0.440244	1.07282
4	0.311252	2.99497	0.0579757	0.354776
6	0.30847	0.675097	0.0371047	0.187609
8	0.367048	0.926607	0.0459108	0.0553475
